# Supplementary material for: Effect of augmented nutrient composition and fertigation system on biomass yield and cannabinoid content of medicinal cannabis (Cannabis sativa L.) cultivation
Source: Front Plant Sci. 2024 Jan 24;15:1322824. doi: 10.3389/fpls.2024.1322824 (PMC10847352; doi:10.3389/fpls.2024.1322824)
Supplement: Supplementary file 1 [file DataSheet_1.zip]

Archive with 5 entries (5 files):
- Fotky experimentu/Grow room 1.jpg
- Fotky experimentu/Grow room 2.jpg
- Fotky experimentu/Grow room 3.jpg
- Fotky experimentu/Grow room 4.jpg
- Fotky experimentu/Grow room 5.jpg
